# Supplementary material for: Precision Medicine for Blood Glutamate Grabbing in Ischemic Stroke
Source: Int J Mol Sci. 2024 Jun 14;25(12):6554. doi: 10.3390/ijms25126554 (PMC11204254; doi:10.3390/ijms25126554)
Supplement: Supplementary file 1 [file ijms-25-06554-s001.zip]

Archive with 1 entries (1 files):
- ijms-3033192-supplementary.pdf
